# Supplementary material for: Unravelling the γ-butyrolactone network in Streptomyces coelicolor by computational ensemble modelling
Source: PLoS Comput Biol. 2020 Jul 10;16(7):e1008039. doi: 10.1371/journal.pcbi.1008039 (PMC7384680; doi:10.1371/journal.pcbi.1008039)
Supplement: S2 Appendix — (XLSX) [file pcbi.1008039.s002.xlsx]

## Sheet: K-S test (x=1)
	TI		TI-AR		TI-AS		TI-Ract		TI-AR-AS		TI-AR-Ract		TI-AS-Ract		TI-AR-AS-Ract
Parameter	KS	p value	KS	p value	KS	p value	KS	p value	KS	p value	KS	p value	KS	p value	KS	p value
kd1	1	1.26215e-08	1	9.97036e-09	0	0.116742	1	0.000807722	0	0.0996946	1	0.000630369	0	0.387742	0	0.411285
k_1	0	0.819131	0	0.677452	0	0.240581	0	0.409	0	0.292518	0	0.418075	0	0.776815	0	0.703589
kd2	1	3.10359e-22	1	5.51904e-20	0	0.277585	0	0.980991	0	0.258534	0	0.991957	0	0.0256981	0	0.0322108
k_2	0	0.824533	0	0.837675	0	0.238061	0	0.543626	0	0.438709	0	0.540457	0	0.824643	0	0.882492
kd3	0	0.354945	0	0.188201	0	0.572256	0	0.498224	0	0.545437	0	0.60041	0	0.627577	0	0.605038
k_3	0	0.159719	0	0.300003	0	0.319554	0	0.74541	0	0.582344	0	0.899453	0	0.325996	0	0.346668
kd4	1	3.213e-29	1	5.88357e-30	1	2.29263e-11	1	2.14146e-13	1	1.81644e-11	1	1.01248e-14	1	9.82233e-10	1	1.20479e-09
k_4	1	4.89207e-19	1	9.32104e-20	1	6.79013e-07	1	5.87755e-13	1	9.68488e-07	1	2.02736e-13	1	8.59026e-07	1	9.17143e-07
kd5	0	0.759778	0	0.616859	0	0.872889	0	0.944287	0	0.873506	0	0.974443	0	0.200816	0	0.213594
k_5	0	0.473736	0	0.696472	0	0.919856	0	0.878509	0	0.949507	0	0.835589	0	0.624446	0	0.625564
kd6	0	0.956508	0	0.937317	0	0.753246	0	0.9492	0	0.671903	0	0.92301	0	0.862211	0	0.831168
k_6	0	0.57791	0	0.598574	0	0.174367	0	0.786445	0	0.162159	0	0.82064	0	0.187188	0	0.184928
kd7	1	8.39403e-19	1	5.70797e-18	1	1.81473e-07	0	0.4255	1	5.985e-07	0	0.471074	0	0.809879	0	0.838708
k_7	0	0.738051	0	0.869139	0	0.280203	0	0.311517	0	0.337921	0	0.186209	0	0.593013	0	0.537229
kd8	1	1.23268e-16	1	5.93822e-15	1	5.57758e-05	0	0.430791	1	0.000178764	0	0.262339	0	0.604014	0	0.557136
k_8	0	0.797453	0	0.747418	0	0.919611	0	0.327699	0	0.683531	0	0.396232	0	0.905728	0	0.890818
kd9	0	0.0640646	0	0.117972	0	0.518071	0	0.404789	0	0.625799	0	0.526241	0	0.614079	0	0.622367
k_9	0	0.861448	0	0.873727	0	0.874528	0	0.383325	0	0.949123	0	0.292129	0	0.432594	0	0.44958
kd10	0	0.783169	0	0.891163	0	0.98712	0	0.340432	0	0.994815	0	0.566551	0	0.402801	0	0.455508
k_10	0	0.298365	0	0.462464	0	0.556902	0	0.576664	0	0.638673	0	0.523759	0	0.754076	0	0.778938
kd11	0	0.938609	0	0.413013	0	0.643303	0	0.65126	0	0.966854	0	0.82103	0	0.498926	0	0.454182
k_11	0	0.274596	0	0.41016	0	0.620815	0	0.542764	0	0.757072	0	0.490341	0	0.779652	0	0.768538
kd12	0	0.385187	0	0.532899	0	0.448838	0	0.938508	0	0.557525	0	0.963416	0	0.844996	0	0.813586
k_12	0	0.188534	0	0.14054	0	0.599346	0	0.102091	0	0.709206	0	0.0833975	0	0.397868	0	0.394276
kC	1	4.00696e-76	1	8.83252e-78	1	7.24491e-21	1	3.70369e-33	1	2.55788e-20	1	1.92555e-35	1	1.67372e-13	1	1.68078e-13
konR	0	0.902553	0	0.928636	0	0.583645	0	0.128442	0	0.583645	0	0.244681	0	0.252346	0	0.272769
konA	0	0.0906633	0	0.119165	0	0.0438537	0	0.467641	0	0.0872936	0	0.314253	0	0.699864	0	0.729282
Kar	0	0.72042	0	0.697202	1	5.58439e-11	0	0.411203	1	5.18259e-10	0	0.320359	1	2.21637e-12	1	2.73063e-12
k_ar	0	0.0122427	0	0.0179235	1	7.97793e-09	0	0.917468	1	7.97793e-09	0	0.879753	1	2.33712e-10	1	2.27565e-10
PR	1	1.87554e-09	1	1.16834e-09	0	0.251804	0	0.025334	0	0.132772	0	0.024394	0	0.755944	0	0.720411
PA	1	6.2291e-22	1	6.81709e-23	1	8.66811e-07	1	3.11915e-11	1	3.52726e-07	1	2.32457e-10	1	4.16611e-06	1	3.20183e-06
dmR	1	5.29642e-05	1	9.32202e-05	1	0.000226664	1	6.07322e-07	1	0.000148437	1	2.154e-07	0	0.629684	0	0.599812
dmA	1	1.6661e-11	1	2.23067e-11	0	0.294178	1	3.75155e-07	0	0.31322	1	4.68108e-07	0	0.0805112	0	0.0842743
dR	0	0.0117947	0	0.0205065	0	0.0402274	0	0.882345	0	0.0440516	0	0.809623	0	0.169151	0	0.168883
dR2	0	0.00342236	0	0.00440006	0	0.0551731	0	0.326296	0	0.0424297	0	0.418994	0	0.980732	0	0.980651
dA	1	8.12177e-24	1	7.48082e-25	1	6.67826e-64	1	1.3288e-205	1	1.24048e-64	1	3.232e-190	1	7.09482e-237	1	8.8096e-237
dC	1	1.31194e-21	1	5.70288e-22	1	3.67275e-31	1	1.02043e-53	1	1.05771e-32	1	3.79593e-56	1	2.39566e-76	1	4.23262e-76
dCR	1	0.000329392	1	0.000249503	1	6.52514e-13	1	1.28619e-22	1	1.11889e-13	1	4.14036e-24	1	1.17366e-55	1	6.45779e-56
dAR	0	0.986569	0	0.929611	0	0.999405	0	0.3398	0	0.982944	0	0.370989	0	0.717811	0	0.745446
dmRA	0	0.524214	0	0.46746	0	0.398136	0	0.208605	0	0.302344	0	0.315037	0	0.978792	0	0.990447
D	0	0.00870299	0	0.00725875	0	0.160305	0	0.0158952	0	0.102572	0	0.0215714	1	0.000100177	1	9.60674e-05
kF	0	0.703942	0	0.568339	0	0.248669	0	0.111585	0	0.265566	0	0.0654697	0	0.779275	0	0.750483
konA_basal	0	0.328352	0	0.569712	0	0.118877	0	0.267194	0	0.245898	0	0.404369	0	0.190569	0	0.182006
No	1	4.18024e-19	1	5.25158e-19	1	1.44308e-20	1	1.35778e-102	1	1.44308e-20	1	4.92714e-106	1	8.39173e-17	1	5.58037e-17
umax	1	5.2148e-05	1	5.56592e-05	1	0.00441715	1	1.46476e-15	1	0.00667984	1	1.85366e-15	0	0.283318	0	0.253195
m	1	4.73876e-05	1	5.06342e-05	1	0.00390788	1	9.96853e-16	1	0.00593453	1	1.25801e-15	0	0.273233	0	0.243883
K	1	4.35188e-05	1	4.65191e-05	1	0.0040057	1	8.21712e-16	1	0.00607796	1	1.03552e-15	0	0.273233	0	0.243883
v	0	0.110842	0	0.206266	0	0.288695	1	6.41758e-16	0	0.39388	1	2.73819e-16	0	0.462225	0	0.495653
l	1	2.43067e-29	1	2.18045e-29	1	7.64587e-27	1	2.8638e-142	1	2.60617e-26	1	5.08881e-146	1	5.66271e-18	1	3.80507e-18

## Sheet: K-S test x>1
	TI		TI-AR		TI-AS		TI-Ract		TI-AR-AS		TI-AR-Ract		TI-AS-Ract		TI-AR-AS-Ract
Parameter	KS	p value	KS	p value	KS	p value	KS	p value	KS	p value	KS	p value	KS	p value	KS	p value
kd1	1	3.30984e-05	1	4.11965e-05	0	0.100214	0	0.00807472	0	0.0800368	0	0.00499352	0	0.730664	0	0.74771
k_1	0	0.331546	0	0.34556	0	0.131343	0	0.241829	0	0.106296	0	0.225827	0	0.882126	0	0.885109
kd2	1	0.000182907	1	0.000123071	1	8.95956e-05	0	0.694688	1	4.11627e-05	0	0.577365	0	0.0407425	0	0.0429173
k_2	0	0.750159	0	0.731676	0	0.188158	0	0.626905	0	0.223422	0	0.514411	0	0.282209	0	0.289238
kd3	0	0.684096	0	0.659595	0	0.438983	0	0.936823	0	0.676572	0	0.48653	0	0.953356	0	0.931303
k_3	0	0.55886	0	0.482053	0	0.235184	0	0.97453	0	0.234913	0	0.852641	0	0.822124	0	0.856213
kd4	1	1.27728e-06	1	2.03179e-06	0	0.143043	1	3.32537e-08	0	0.124042	1	4.86363e-10	0	0.0572401	0	0.0547776
k_4	1	0.00101114	1	0.000841615	0	0.274218	1	3.48359e-06	0	0.317309	1	1.23165e-07	0	0.265525	0	0.268299
kd5	0	0.726094	0	0.813104	0	0.986649	0	0.356585	0	0.979729	0	0.32489	0	0.92794	0	0.944482
k_5	0	0.793258	0	0.820501	0	0.375836	0	0.748557	0	0.346837	0	0.880762	0	0.621286	0	0.624123
kd6	0	0.221545	0	0.213748	0	0.684445	0	0.44044	0	0.698746	0	0.429651	0	0.963843	0	0.983623
k_6	0	0.798648	0	0.81704	0	0.42786	0	0.559623	0	0.418179	0	0.625942	0	0.135943	0	0.148523
kd7	1	1.20209e-09	1	5.45445e-10	0	0.00980692	0	0.308802	0	0.0108701	0	0.300476	0	0.231698	0	0.211302
k_7	0	0.978182	0	0.982849	0	0.99457	0	0.838236	0	0.990663	0	0.90411	0	0.573419	0	0.56036
kd8	1	1.18989e-08	1	7.03424e-08	0	0.764245	0	0.432999	0	0.789998	0	0.252079	0	0.817044	0	0.832872
k_8	0	0.667701	0	0.672344	0	0.965978	0	0.246739	0	0.981898	0	0.173932	0	0.793274	0	0.808491
kd9	0	0.673688	0	0.663508	0	0.266817	0	0.700066	0	0.243207	0	0.744188	0	0.575092	0	0.571165
k_9	0	0.602014	0	0.667221	0	0.992238	0	0.378383	0	0.991552	0	0.405332	0	0.37484	0	0.342684
kd10	0	0.103602	0	0.197866	0	0.0879536	0	0.664914	0	0.13503	0	0.664166	0	0.102607	0	0.0970974
k_10	0	0.0920494	0	0.0565682	0	0.047438	0	0.648331	0	0.0221002	0	0.616216	0	0.542248	0	0.506782
kd11	0	0.568128	0	0.833929	0	0.356608	0	0.857567	0	0.759409	0	0.917567	0	0.39245	0	0.389164
k_11	0	0.610901	0	0.685762	0	0.870213	0	0.931073	0	0.851701	0	0.990817	0	0.543907	0	0.537942
kd12	0	0.124132	0	0.190193	0	0.155826	0	0.829207	0	0.209556	0	0.899222	0	0.686476	0	0.649072
k_12	0	0.564873	0	0.594285	0	0.519332	0	0.31601	0	0.64686	0	0.291773	0	0.361542	0	0.365046
kC	1	2.57856e-25	1	7.08387e-25	1	1.2192e-05	1	6.0948e-16	1	1.50263e-05	1	8.43512e-18	0	0.00861979	0	0.00876363
konR	0	0.306326	0	0.27741	0	0.583266	0	0.0736046	0	0.48442	0	0.0701519	0	0.954394	0	0.953017
konA	0	0.513861	0	0.522601	0	0.865941	0	0.13255	0	0.873554	0	0.0500524	0	0.634827	0	0.630564
Kar	0	0.294192	0	0.248931	1	0.000305995	0	0.520973	1	0.000194387	0	0.449701	1	9.95833e-09	1	8.98352e-09
k_ar	0	0.107467	0	0.0786411	0	0.00332156	0	0.500005	0	0.0011773	0	0.60955	1	6.14279e-06	1	4.88017e-06
PR	0	0.0115406	0	0.00879719	0	0.225041	1	1.39115e-05	0	0.259127	1	2.087e-05	1	4.04471e-05	1	4.32022e-05
PA	1	0.000876504	0	0.00110435	0	0.00495947	1	6.53288e-07	0	0.00289258	1	6.75268e-07	0	0.224184	0	0.258882
dmR	0	0.0422862	0	0.0419954	0	0.223265	1	1.75747e-07	0	0.335545	1	1.95608e-07	0	0.00657375	0	0.00557768
dmA	0	0.011705	0	0.00734051	0	0.0339583	0	0.00302702	0	0.0387106	0	0.00278516	0	0.0227589	0	0.0240468
dR	0	0.232364	0	0.22838	0	0.069099	0	0.771553	0	0.0643177	0	0.594765	0	0.56878	0	0.577926
dR2	1	0.000118299	1	0.00025978	1	0.000811204	0	0.949586	0	0.00188025	0	0.846357	0	0.26101	0	0.290605
dA	1	1.05683e-05	1	1.78469e-05	1	1.23088e-24	1	3.29966e-191	1	4.04934e-25	1	6.70247e-177	1	3.02029e-178	1	3.8079e-178
dC	1	1.77033e-10	1	2.31082e-10	1	1.61458e-13	1	3.12776e-52	1	9.81481e-14	1	1.45892e-53	1	2.33188e-57	1	4.29989e-57
dCR	1	5.42955e-07	1	1.8905e-07	1	4.42366e-11	1	2.66599e-21	1	5.51589e-12	1	1.94574e-23	1	8.23886e-66	1	1.01172e-65
dAR	0	0.859293	0	0.82058	0	0.676911	0	0.637477	0	0.675083	0	0.452247	0	0.935957	0	0.946616
dmRA	0	0.217169	0	0.278983	0	0.249374	0	0.442018	0	0.303732	0	0.433759	0	0.950555	0	0.95234
D	0	0.272475	0	0.232901	0	0.00301134	0	0.0121307	0	0.00418674	0	0.00882729	1	8.33926e-08	1	7.47585e-08
kF	0	0.400637	0	0.401487	0	0.258151	0	0.0200989	0	0.45753	0	0.0286353	0	0.957576	0	0.958424
konA_basal	0	0.360804	0	0.351639	0	0.407516	0	0.0756681	0	0.348666	0	0.126085	0	0.33667	0	0.32552
x	0	0.275239	0	0.269835	0	0.749267	0	0.955529	0	0.792784	0	0.936829	0	0.64486	0	0.646756
No	1	9.61763e-23	1	1.17993e-22	1	2.85347e-23	1	1.15605e-111	1	1.75267e-23	1	4.42658e-113	1	2.23632e-26	1	2.34362e-26
umax	1	7.3378e-07	1	5.73507e-07	1	0.00136969	1	3.6699e-19	1	0.00176225	1	2.62579e-19	0	0.0552394	0	0.0494366
m	1	4.97648e-07	1	3.87694e-07	1	0.00102042	1	2.3731e-19	1	0.00131918	1	1.6874e-19	0	0.0506644	0	0.0452833
K	1	5.23896e-07	1	4.08297e-07	1	0.00114657	1	2.05112e-19	1	0.00147864	1	1.45542e-19	0	0.0482654	0	0.0431333
v	0	0.271553	0	0.208052	0	0.464599	1	1.08659e-18	0	0.492809	1	8.54342e-20	0	0.751149	0	0.734106
l	1	3.92097e-33	1	5.30032e-33	1	1.10239e-29	1	3.65157e-162	1	3.18925e-30	1	1.22712e-164	1	1.83343e-25	1	1.94958e-25

## Sheet: K-S test x<1
	TI		TI-AR		TI-AS		TI-Ract		TI-AR-AS		TI-AR-Ract		TI-AS-Ract		TI-AR-AS-Ract
Parameter	KS	p value	KS	p value	KS	p value	KS	p value	KS	p value	KS	p value	KS	p value	KS	p value
kd1	1	1.74852e-13	1	7.18614e-14	1	4.31083e-05	1	0.000885312	1	1.05237e-05	1	0.000735238	0	0.805595	0	0.940269
k_1	0	0.863235	0	0.747467	0	0.711201	0	0.762291	0	0.467221	0	0.774844	0	0.316059	0	0.16629
kd2	1	1.65418e-25	1	2.51141e-23	1	3.6851e-09	0	0.759571	1	6.08337e-08	0	0.915723	0	0.0784752	0	0.0975351
k_2	0	0.683072	0	0.786588	0	0.538732	0	0.203814	0	0.50176	0	0.446203	0	0.277285	0	0.426714
kd3	0	0.640491	0	0.18157	0	0.172795	0	0.450771	0	0.677199	0	0.566717	0	0.789645	0	0.852947
k_3	0	0.436516	0	0.726157	0	0.190208	0	0.555161	0	0.719989	0	0.818669	0	0.891198	0	0.928465
kd4	1	3.4302e-41	1	1.18232e-41	1	1.51842e-15	1	3.42974e-20	1	4.61625e-14	1	7.90033e-21	1	2.88114e-12	1	1.79371e-11
k_4	1	1.40258e-30	1	7.29255e-31	1	6.04533e-13	1	1.13381e-19	1	1.25012e-12	1	2.61787e-19	1	7.18205e-09	1	1.04081e-08
kd5	0	0.970363	0	0.954701	0	0.933431	0	0.265376	0	0.910898	0	0.465152	0	0.970574	0	0.941168
k_5	0	0.202997	0	0.218019	0	0.537419	0	0.596552	0	0.264755	0	0.603887	0	0.797176	0	0.895593
kd6	0	0.542069	0	0.583742	0	0.746245	0	0.987818	0	0.463293	0	0.937884	0	0.163642	0	0.0832785
k_6	0	0.390283	0	0.340435	0	0.0458505	0	0.797163	0	0.048375	0	0.826049	0	0.128707	0	0.131622
kd7	1	9.74629e-14	1	8.65812e-14	1	5.93122e-11	0	0.584546	1	2.36527e-10	0	0.681869	0	0.290482	0	0.199045
k_7	0	0.868476	0	0.843111	0	0.327868	0	0.797944	0	0.32189	0	0.770797	0	0.764599	0	0.689793
kd8	1	6.51194e-19	1	5.97322e-18	1	8.05323e-11	0	0.372555	1	2.19127e-10	0	0.406932	0	0.68999	0	0.522497
k_8	0	0.332464	0	0.195256	0	0.277122	0	0.300024	0	0.392409	0	0.408169	0	0.760961	0	0.680578
kd9	0	0.391096	0	0.540506	0	0.424685	0	0.136665	0	0.305358	0	0.184555	0	0.287527	0	0.351868
k_9	0	0.766328	0	0.861856	0	0.892971	0	0.478123	0	0.956923	0	0.333166	0	0.173623	0	0.280492
kd10	0	0.936139	0	0.678121	0	0.350609	0	0.426419	0	0.524965	0	0.392233	0	0.724774	0	0.535562
k_10	0	0.538178	0	0.410766	0	0.691653	0	0.132684	0	0.720036	0	0.168754	0	0.0945555	0	0.11158
kd11	0	0.406518	0	0.821664	0	0.76522	0	0.468084	0	0.859015	0	0.701211	0	0.959158	0	0.994687
k_11	0	0.598952	0	0.487825	0	0.764713	0	0.854726	0	0.655387	0	0.8387	0	0.837218	0	0.963176
kd12	0	0.314752	0	0.745183	0	0.92042	0	0.79519	0	0.663833	0	0.66685	0	0.825674	0	0.738179
k_12	0	0.11817	0	0.0875322	0	0.377694	0	0.100581	0	0.244365	0	0.0925415	0	0.29945	0	0.251594
kC	1	4.16539e-102	1	1.37295e-101	1	1.00447e-34	1	5.21596e-45	1	1.17332e-28	1	8.60221e-48	1	4.48885e-21	1	2.07707e-16
konR	0	0.0207136	0	0.0199651	0	0.0369567	0	0.125291	0	0.0756141	0	0.181557	0	0.00723778	0	0.0242062
konA	0	0.285603	0	0.304879	0	0.637461	0	0.553795	0	0.686388	0	0.308922	0	0.760781	0	0.805251
Kar	0	0.0663746	0	0.027615	0	0.00415016	0	0.408946	1	0.000455516	0	0.507973	0	0.0330404	0	0.0646994
k_ar	0	0.267145	0	0.253155	0	0.24893	0	0.928597	0	0.126772	0	0.815907	0	0.315789	0	0.467754
PR	1	3.98176e-08	1	7.39884e-08	1	8.28993e-05	0	0.984021	1	0.000152131	0	0.997615	0	0.386729	0	0.384887
PA	1	6.62515e-28	1	1.55317e-28	1	1.87138e-09	1	4.01564e-15	1	7.22025e-09	1	1.46105e-14	1	3.25765e-06	1	5.65514e-05
dmR	1	0.000194838	1	0.000315152	0	0.154644	1	3.62694e-06	0	0.151776	1	7.00612e-06	0	0.938433	0	0.979053
dmA	1	2.55088e-13	1	1.11916e-12	0	0.359368	1	1.92549e-10	0	0.46379	1	1.0517e-10	1	1.77252e-05	1	0.00041718
dR	0	0.0302737	0	0.0293238	0	0.132791	0	0.643497	0	0.163205	0	0.83716	0	0.684789	0	0.65938
dR2	0	0.0724203	0	0.0677539	0	0.00595399	0	0.32182	0	0.0108782	0	0.348301	0	0.308202	0	0.504998
dA	1	5.97897e-38	1	9.29573e-38	1	3.20821e-27	1	8.91948e-187	1	6.26282e-25	1	7.87949e-170	1	0	1	0
dC	1	1.77627e-31	1	3.29523e-32	1	6.5223e-25	1	1.13381e-46	1	1.02373e-22	1	1.29936e-47	1	3.94168e-36	1	1.09516e-32
dCR	1	4.25749e-05	1	5.2453e-05	1	1.52974e-07	1	5.6869e-24	1	2.36412e-07	1	1.04858e-27	1	1.45865e-29	1	4.39885e-33
dAR	0	0.725428	0	0.498396	0	0.84582	0	0.290856	0	0.900635	0	0.331796	0	0.596968	0	0.566421
dmRA	0	0.217372	0	0.162997	0	0.166862	0	0.468338	0	0.19079	0	0.376545	0	0.406798	0	0.453593
D	1	0.000208687	1	0.000574949	0	0.517043	0	0.0190945	0	0.183101	0	0.0192163	0	0.0265736	0	0.0268298
kF	0	0.0468446	0	0.0367679	0	0.800623	0	0.0849876	0	0.616987	0	0.0410317	0	0.920016	0	0.849637
konA_basal	0	0.710401	0	0.792111	0	0.267358	0	0.518339	0	0.47489	0	0.798796	0	0.0958586	0	0.106198
x	1	4.68942e-05	1	5.31864e-06	1	0.000184832	0	0.0911852	1	3.26153e-05	0	0.0812638	1	0.000807476	0	0.00155765
No	1	7.318e-10	1	5.79434e-10	1	9.54024e-28	1	8.69949e-95	1	1.71011e-28	1	8.69947e-99	1	2.61175e-60	1	2.32374e-63
umax	1	0.00211696	1	0.000641542	1	2.17589e-10	1	4.87918e-09	1	1.92473e-12	1	6.72554e-09	1	6.68361e-18	1	3.91383e-19
m	1	0.00181934	1	0.00052769	1	1.50554e-10	1	3.71032e-09	1	1.28381e-12	1	5.10841e-09	1	3.93981e-18	1	2.25374e-19
K	1	0.00170208	1	0.000447606	1	1.33074e-10	1	3.23324e-09	1	1.12097e-12	1	4.44889e-09	1	3.30089e-18	1	1.87356e-19
v	0	0.643802	0	0.675538	1	0.00023442	1	4.53146e-15	1	0.000295134	1	3.25685e-15	1	6.12496e-08	1	5.76497e-09
l	1	4.38606e-16	1	8.20984e-17	1	7.21506e-41	1	1.69002e-128	1	8.90296e-43	1	1.9712e-131	1	1.3781e-96	1	2.07018e-103

## Sheet: Best models
	x=1	Number of simulations			Number of models accomodating the data		Monte Carlo estimate for models matching the criterion (TLL>-140)
		normal	abnormal	failed	TLL>-140	all measurable TLL	MC Estimate	STD	MC error
A	TI	9707	293	0	2672	5455	0.2672	0.442498	0.00442498
B	TI-AR	9976	24	0	2661	5462	0.2661	0.441917	0.00441917
C	TI-AS	9896	104	0	3746	6802	0.3746	0.484019	0.00484019
D	TI-Ract	9481	519	0	1707	3196	0.1707	0.376247	0.00376247
E	TI-AR-AS	9989	11	0	3746	6811	0.3746	0.484019	0.00484019
F	TI-AR-Ract	9974	26	0	1750	3457	0.175	0.379967	0.00379967
G	TI-AS-Ract	9885	115	0	4301	7587	0.4301	0.49509	0.0049509
H	TI-AR-AS-Ract	9995	5	0	4308	7603	0.4308	0.495188	0.00495188
	x=1-10	Number of simulations			Number of models accomodating the data		Monte Carlo estimate for models matching the criterion (TLL>-140)
		normal	abnormal	failed	TLL>-140	all measurable TLL	MC Estimate	STD	MC error
A	TI	9902	97	1	3423	6611	0.3423	0.474479	0.00474479
B	TI-AR	9988	12	0	3424	6607	0.3424	0.474513	0.00474513
C	TI-AS	9981	19	0	4206	8102	0.4206	0.493655	0.00493655
D	TI-Ract	9847	153	0	1782	3361	0.1782	0.382681	0.00382681
E	TI-AR-AS	5796	5	0	4218	8098	0.4218	0.493847	0.00493847
F	TI-AR-Ract	9989	11	0	1826	3554	0.1826	0.386338	0.00386338
G	TI-AS-Ract	9983	17	0	4637	8081	0.4637	0.498681	0.00498681
H	TI-AR-AS-Ract	10000	0	0	4636	8087	0.4636	0.498673	0.00498673
	x=0.1-1	Number of simulations			Number of models accomodating the data		Monte Carlo estimate for models matching the criterion (TLL>-140)
		normal	abnormal	failed	TLL>-140	all measurable TLL	MC Estimate	STD	MC error
A	TI	9498	502	0	1955	4615	0.1955	0.396585	0.00396585
B	TI-AR	9942	58	0	1930	4622	0.193	0.394653	0.00394653
C	TI-AS	9633	367	0	2540	4085	0.254	0.435298	0.00435298
D	TI-Ract	8880	1120	0	1488	2877	0.1488	0.355891	0.00355891
E	TI-AR-AS	9948	51	1	2550	4094	0.255	0.435861	0.00435861
F	TI-AR-Ract	9952	48	0	1531	3202	0.1531	0.360084	0.00360084
G	TI-AS-Ract	9385	615	0	3128	3966	0.3128	0.463634	0.00463634
H	TI-AR-AS-Ract	9907	47	0	3206	4040	0.3206	0.466707	0.00466707
The criterion for accomodating the data was set at TLL>-140. The models that match the criterion get an indicator of "1" and the ones that don't, get an indicator of "0". Afterwards, the Mean, Standard deviation and Monte Carlo Error (MCe=SD/√n, where SD is the standard deviation and n is the number of samples (i.e. 10000) ) are calculated from the indicators.
We assumed that the different mechanisms are a priori equally likely, and then used the likelihood ratio between the simplest mechanism (i.e. Transcriptional Interference) and each of the other mechanisms to compare their performance and identify models that fail the predictive check according to Box (1980).
	x=1								Minimum likelihood	1e-21
Scenario	Mechanism	Likelihood	Likelihood/Models	Likelihood ratio	Likelihood ratio average		Corrected average	Corrected ratio		Number of models		Corrected ratio (reference x=1)
A	TI	6.1445e-12	1.1264e-15	1	1		6.1445e-16	1		5455		1
B	TI-AR	5.7484e-12	1.05244e-15	1.06891	0.934337		5.7484e-16	0.935536		5462		0.935536
C	TI-AS	1.008e-12	1.48192e-16	6.09573	0.131562		1.008e-16	0.16405		6802		0.16405
D	TI-Ract	8.731e-16	2.73185e-19	7037.57	0.00024253		8.79904e-20	0.000143202		3196		0.000143202
E	TI-AR-AS	2.7257e-12	4.00191e-16	2.25428	0.355284		2.7257e-16	0.4436		6811		0.4436
F	TI-AR-Ract	8.4862e-16	2.45479e-19	7240.58	0.000217933		8.55163e-20	0.000139175		3457		0.000139175
G	TI-AS-Ract	5.9373e-15	7.82562e-19	1034.9	0.000694748		5.93971e-19	0.000966671		7587		0.000966671
H	TI-AR-AS-Ract	6.2954e-15	8.28015e-19	976.03	0.0007351		6.2978e-19	0.00102495		7603		0.00102495
	x=1-10
Scenario	Mechanism	Likelihood	Likelihood/Models	Likelihood ratio	Likelihood ratio average		Corrected average	Corrected ratio		Number of models
A	TI	4.4324e-12	6.70458e-16	1	1		4.4324e-16	1		6611		1
B	TI-AR	4.7671e-12	7.21523e-16	0.92979	1.07616		4.7671e-16	1.07551		6607		1.07551
C	TI-AS	2.954e-13	3.64601e-17	15.0047	0.0543809		2.95402e-17	0.066646		8102		0.066646
D	TI-Ract	8.6308e-14	2.56793e-17	51.3556	0.0383011		8.63146e-18	0.0194736		3361		0.0194736
E	TI-AR-AS	2.8819e-13	3.55878e-17	15.3801	0.0530798		2.88192e-17	0.0650193		8098		0.0650193
F	TI-AR-Ract	8.7438e-14	2.46027e-17	50.6919	0.0366953		8.74444e-18	0.0197284		3554		0.0197284
G	TI-AS-Ract	2.8351e-14	3.50835e-18	156.34	0.00523277		2.83529e-18	0.00639674		8081		0.00639674
H	TI-AR-AS-Ract	3.0619e-14	3.7862e-18	144.76	0.00564718		3.06209e-18	0.00690842		8087		0.00690842
	x=0.1-1
Scenario	Mechanism	Likelihood	Likelihood/Models	Likelihood ratio	Likelihood ratio average		Corrected average	Corrected ratio		Number of models
A	TI	6.5722e-12	1.4241e-15	1	1		6.57221e-16	1		4615		1
B	TI-AR	7.1737e-12	1.55208e-15	0.916152	1.07616		7.17371e-16	1.09152		4622		1.09152
C	TI-AS	9.7123e-12	2.37755e-15	0.676688	0.0543809		9.71231e-16	1.47778		4085		1.47778
D	TI-Ract	7.4741e-17	2.59788e-20	87933	0.0383011		8.1864e-21	1.24561e-05		2877		1.24561e-05
E	TI-AR-AS	1.0558e-11	2.5789e-15	0.622485	0.0530798		1.0558e-15	1.60646		4094		1.60646
F	TI-AR-Ract	6.6308e-17	2.07083e-20	99116.2	0.0366953		7.3106e-21	1.11235e-05		3202		1.11235e-05
G	TI-AS-Ract	4.5555e-12	1.14864e-15	1.4427	0.00523277		4.55551e-16	0.693147		3966		0.693147
H	TI-AR-AS-Ract	4.4922e-12	1.11193e-15	1.46302	0.00564718		4.49221e-16	0.683516		4040		0.683516
